# Supplementary material for: Shared Genetic Liability Between Major Depressive Disorder and Atopic Diseases
Source: Front Immunol. 2021 Sep 8;12:665160. doi: 10.3389/fimmu.2021.665160 (PMC8455950; doi:10.3389/fimmu.2021.665160)
Supplement: Supplementary file 2 [file Table_1.xlsx]

## Sheet: S1. Loci
Supplementary Table 1. Genomic loci of the meta-analysis shared by MDD and atopic diseases
GenomicLocus	uniqID	rsID	chr	pos	p	start	end	nSNPs	nGWASSNPs	nIndSigSNPs	IndSigSNPs	nLeadSNPs	LeadSNPs	Pheno
1	1:8497307:A:T	rs301802	1	8497307	3.82392e-16	8371171	8895970	390	303	6	rs301802;rs301803;rs12753546;rs74640733;rs1844583;rs2636314	1	rs301802	AD
2	1:25251923:A:T	rs760805	1	25251923	1.36106e-09	25249252	25262022	21	19	1	rs760805	1	rs760805	AD
3	1:72940273:A:G	rs10789340	1	72940273	4.84849e-17	72512988	72958905	487	370	9	rs12134600;rs1620977;rs2821239;rs10789340;rs782212;rs1545933;rs3101341;rs12740789;rs7531118	2	rs12134600;rs10789340	MDD,AD
4	1:73768366:A:C	rs12129573	1	73768366	1.55975e-11	73275828	74077588	1036	835	3	rs12129573;rs12136862;rs7523829	1	rs12129573	MDD
5	1:80795989:A:G	rs6667297	1	80795989	2.29443e-08	80784642	80871734	251	181	1	rs6667297	1	rs6667297	MDD
6	1:90796053:A:G	rs4261101	1	90796053	3.54347e-08	90779266	90804261	12	9	1	rs4261101	1	rs4261101	MDD
7	1:152179152:C:T	rs12123821	1	152179152	3.73794e-16	151801680	153160673	61	55	13	rs4845604;rs12123821;rs11205006;rs7529325;rs72702813;rs151256541;rs61816766;rs61812715;rs61814550;rs138320221;rs61814884;rs61814928;rs61816761	3	rs4845604;rs12123821;rs61816766	AD
8	1:154426970:A:C	rs2228145	1	154426970	3.78263e-10	154395212	154428283	36	27	1	rs2228145	1	rs2228145	AD
9	1:167426424:A:G	rs1214598	1	167426424	6.98011e-11	167414872	167439010	31	30	2	rs1214598;rs1723015	1	rs1214598	AD
10	1:172700868:A:G	rs1102705	1	172700868	1.44849e-08	172700868	172779833	4	4	1	rs1102705	1	rs1102705	AD
11	1:173150727:C:G	rs11811788	1	173150727	1.60057e-10	173131493	173171673	37	35	1	rs11811788	1	rs11811788	AD
12	1:226909233:A:G	rs1289273	1	226909233	2.45264e-09	226903535	226927457	8	8	1	rs1289273	1	rs1289273	AD
13	2:8442248:A:G	rs10174949	2	8442248	6.50934e-25	8438693	8508404	97	90	8	rs10174949;rs186975;rs2059875;rs439614;rs3097266;rs13419662;rs2630739;rs12470671	1	rs10174949	AD
14	2:57987593:C:T	rs11682175	2	57987593	1.42222e-08	57943567	58065936	19	12	1	rs11682175	1	rs11682175	MDD
15	2:102941311:A:G	rs10865050	2	102941311	1.57058e-49	102243154	103277862	621	535	41	rs7566896;rs74538397;rs12987095;rs2287048;rs72823611;rs79307654;rs6761952;rs13022699;rs1509498;rs11888109;rs3917265;rs1997502;rs10167431;rs950880;rs13020778;rs2241131;rs13027294;rs2160203;rs2287047;rs2160227;rs10865050;rs1041973;rs1921622;rs10208293;rs4488681;rs6543126;rs13018263;rs1468790;rs112505882;rs66817110;rs9308859;rs9308860;rs78123548;rs72828033;rs11883987;rs10200410;rs1468789;rs72627435;…	5	rs7566896;rs11888109;rs13020778;rs10865050;rs1468789	AD
16	2:127342267:A:G	rs76485002	2	127342267	4.61821e-09	127342267	127342267	1	1	1	rs76485002	1	rs76485002	MDD
17	2:143831599:A:G	rs74847330	2	143831599	4.81888e-08	143745800	143886819	25	21	1	rs74847330	1	rs74847330	AD
18	2:198608511:C:T	rs700646	2	198608511	3.79703e-11	198148191	198954774	712	570	3	rs700646;rs771013;rs75909202	1	rs700646	MDD,AD
19	2:228725402:A:T	rs4973380	2	228725402	9.26384e-09	228692411	228751874	24	24	1	rs4973380	1	rs4973380	AD
20	2:242698640:A:G	rs34290285	2	242698640	5.18456e-24	242680019	242743943	125	92	8	rs34290285;rs4538241;rs111543205;rs6754066;rs62193062;rs744986;rs34337830;rs6733823	1	rs34290285	AD
21	3:33087057:C:T	rs11927929	3	33087057	5.45629e-09	33068268	33126972	12	10	1	rs11927929	1	rs11927929	MDD,AD
22	3:72394852:C:T	rs61192126	3	72394852	5.87053e-09	72394852	72409856	13	11	1	rs61192126	1	rs61192126	AD
23	3:141150026:A:G	rs7625643	3	141150026	7.25341e-09	141087623	141336835	152	121	2	rs7625643;rs13067519	1	rs7625643	AD
24	3:158107180:A:G	rs7430565	3	158107180	5.86453e-09	157830916	158284681	308	252	1	rs7430565	1	rs7430565	MDD
25	3:187633268:A:G	rs519973	3	187633268	7.20216e-09	187633268	187769068	25	22	3	rs519973;rs75770022;rs509399	2	rs519973;rs75770022	AD
26	3:188091928:A:G	rs9877752	3	188091928	2.02977e-11	188072513	188135783	86	68	1	rs9877752	1	rs9877752	AD
27	3:188402472:A:G	rs78006396	3	188402472	1.739e-09	188398642	188404669	22	21	1	rs78006396	1	rs78006396	AD
28	3:196372546:C:T	rs80064395	3	196372546	3.4696e-11	196327220	196377051	56	48	3	rs80064395;rs7349483;rs7636495	1	rs80064395	AD
29	4:4766265:A:G	rs6446685	4	4766265	1.09159e-08	4758294	4780454	40	31	1	rs6446685	1	rs6446685	AD
30	4:38786002:A:C	rs7658651	4	38786002	2.41651e-37	38708403	38922358	490	370	19	rs7658651;rs5743597;rs5743596;rs4833103;rs75983064;rs144716806;rs112818872;rs6830230;rs34019309;rs1005938;rs4832786;rs10008032;rs4540058;rs4540059;rs4565081;rs73234989;rs6841698;rs10008492;rs9715841	1	rs7658651	AD
31	4:42047778:C:G	rs34215985	4	42047778	2.06796e-12	41882601	42187640	439	362	7	rs34215985;rs6832890;rs16854048;rs6848386;rs7665570;rs7675823;rs4416511	1	rs34215985	MDD,AD
32	4:103569283:A:G	rs228619	4	103569283	6.38996e-10	103407428	103653976	142	114	3	rs228619;rs227368;rs7674640	1	rs228619	AD
33	4:121628028:A:C	rs71600495	4	121628028	1.57233e-08	121625080	121655414	42	35	1	rs71600495	1	rs71600495	MDD,AD
34	4:123271668:C:G	rs11722421	4	123271668	1.06623e-18	122993500	123564274	715	574	12	rs11722421;rs45528737;rs56313700;rs35077420;rs925549;rs10518402;rs62324212;rs10021288;rs6534338;rs7688384;rs6834379;rs62324213	2	rs11722421;rs6834379	AD
35	5:14610309:C:G	rs16903574	5	14610309	5.87822e-10	14572453	14701003	5	4	1	rs16903574	1	rs16903574	AD
36	5:35881443:A:G	rs11742270	5	35881443	4.80573e-28	35803577	36034056	192	165	7	rs11742270;rs4484457;rs55748256;rs11953434;rs75843100;rs6879529;rs987106	1	rs11742270	AD
37	5:87630769:A:G	rs247910	5	87630769	1.40748e-12	87437079	88065637	405	328	8	rs247910;rs71639107;rs11748762;rs27732;rs33711;rs10514301;rs34961;rs6882046	2	rs247910;rs10514301	MDD,AD
38	5:103917790:C:T	rs1363105	5	103917790	1.80013e-10	103671867	104082179	224	179	3	rs1363105;rs349586;rs12658032	1	rs1363105	MDD,AD
39	5:110470137:A:C	rs6594499	5	110470137	2.17017e-36	109800443	110744823	902	776	29	rs7735519;rs72774818;rs72774901;rs77587804;rs147474189;rs4389724;rs381661;rs11548494;rs193436;rs244424;rs74422289;rs75810954;rs1837253;rs17132762;rs72776797;rs79881201;rs6594499;rs10074342;rs151800;rs465076;rs457734;rs12515905;rs1457115;rs56858603;rs58743367;rs12518884;rs72793540;rs10057913;rs306116	7	rs7735519;rs75810954;rs1837253;rs6594499;rs72793540;rs10057913;rs306116	AD
40	5:131996500:A:C	rs848	5	131996500	5.48012e-16	131410879	132071212	373	322	11	rs2522051;rs3749833;rs4705950;rs55730162;rs2069812;rs848;rs2243204;rs12514976;rs4705964;rs60153262;rs3091307	3	rs2522051;rs55730162;rs848	AD
41	5:136869156:A:G	rs35370170	5	136869156	2.68383e-08	136731611	136869954	6	6	1	rs35370170	1	rs35370170	AD
42	5:140211226:A:G	rs10060640	5	140211226	7.6157e-09	140024042	140222641	277	219	1	rs10060640	1	rs10060640	MDD,AD
43	5:140992235:A:G	rs3844598	5	140992235	3.13577e-10	140893490	141032603	20	16	2	rs3844598;rs251019	1	rs3844598	AD,MDD
44	5:141539339:A:C	rs249677	5	141539339	1.64681e-09	141465680	141567415	97	80	3	rs249677;rs10074925;rs12655443	1	rs249677	AD
45	5:164523472:A:C	rs11135349	5	164523472	2.70821e-09	164465319	164678946	234	182	2	rs11135349;rs9314058	1	rs11135349	MDD,AD
46	5:166996722:C:T	rs1549212	5	166996722	2.81635e-08	166985224	167055936	89	73	1	rs1549212	1	rs1549212	MDD
47	6:27376001:A:G	rs2064219	6	27376001	3.07119e-10	25684606	29607101	1258	791	11	rs6926677;rs67234939;rs4711107;rs9379850;rs13195402;rs2273558;rs2064219;rs200949;rs1736904;rs6905391;rs144447022	3	rs6926677;rs2064219;rs6905391	MDD,AD
48	6:33647058:C:T	rs10947428	6	33647058	5.87053e-09	33579448	33775446	67	62	2	rs10947428;rs28360584	1	rs10947428	AD
49	6:90946479:C:T	rs4707609	6	90946479	3.26235e-12	90808352	91019304	124	106	3	rs4707609;rs1394220;rs2325258	1	rs4707609	AD
50	6:106667535:G:T	rs9372120	6	106667535	3.19163e-08	106629690	106787169	39	27	1	rs9372120	1	rs9372120	AD
51	7:20560996:C:T	rs6461503	7	20560996	1.89777e-12	20501204	20586843	221	194	3	rs6461503;rs11978564;rs28490120	1	rs6461503	AD
52	7:28170403:C:T	rs2893312	7	28170403	2.33485e-08	28148940	28259233	22	19	1	rs2893312	1	rs2893312	AD
53	7:50253897:A:G	rs17664743	7	50253897	2.28908e-08	50250354	50253897	5	5	1	rs17664743	1	rs17664743	AD
54	7:77018542:C:T	rs4296977	7	77018542	2.21141e-10	76960105	77041290	24	21	3	rs4296977;rs2190097;rs6950444	1	rs4296977	AD
55	7:109099919:A:G	rs58104186	7	109099919	3.0001e-08	109097792	109197067	66	56	1	rs58104186	1	rs58104186	MDD
56	8:81294702:C:T	rs2221641	8	81294702	3.68856e-12	81246659	81316034	134	106	1	rs2221641	1	rs2221641	AD
57	8:128814091:A:G	rs6990534	8	128814091	6.45629e-10	128777719	128815969	7	6	1	rs6990534	1	rs6990534	AD
58	9:6208030:G:T	rs144829310	9	6208030	7.58243e-26	5609742	6621027	383	335	22	rs6477011;rs79743748;rs76962799;rs41306063;rs45582831;rs117871988;rs143293684;rs10975412;rs2150968;rs439190;rs62556407;rs144829310;rs2066361;rs112935616;rs7020404;rs10739105;rs4518719;rs369756;rs2079;rs10815363;rs10975481;rs1061407	5	rs6477011;rs79743748;rs10975412;rs144829310;rs1061407	MDD,AD
59	9:11544964:G:T	rs10959913	9	11544964	1.38395e-08	11275587	11771159	313	290	1	rs10959913	1	rs10959913	MDD
60	9:119733595:C:T	rs7856424	9	119733595	2.29444e-08	119699096	119766782	46	36	1	rs7856424	1	rs7856424	MDD
61	9:126613028:A:G	rs549779	9	126613028	2.62224e-08	126452936	126714710	53	42	1	rs549779	1	rs549779	MDD,AD
62	9:127006346:C:G	rs10818936	9	127006346	3.82298e-08	126999153	127144622	55	51	1	rs10818936	1	rs10818936	MDD,AD
63	9:131613191:A:G	rs12551834	9	131613191	7.01912e-09	131455796	131613191	6	5	1	rs12551834	1	rs12551834	AD
64	10:6111993:A:G	rs61839672	10	6111993	1.57011e-13	6048112	6185344	66	62	9	rs12244238;rs2076846;rs12722552;rs4747846;rs61839672;rs78158294;rs56249263;rs12722490;rs7893324	2	rs12244238;rs61839672	AD
65	10:9049253:C:T	rs12413578	10	9049253	8.69221e-23	8563907	9215062	334	282	16	rs11255753;rs2477923;rs7098294;rs11255938;rs10905467;rs12413578;rs7898135;rs1444782;rs17145188;rs113582842;rs117746614;rs1705333;rs2797288;rs2476177;rs1149915;rs11256016	4	rs11255753;rs11255938;rs12413578;rs2797288	AD
66	10:106563924:C:T	rs61867293	10	106563924	2.59657e-09	106529451	106830537	253	221	3	rs61867293;rs1021363;rs6584635	1	rs61867293	MDD,AD
67	11:31850105:G:T	rs1806153	11	31850105	2.80924e-09	31810298	31858991	27	25	1	rs1806153	1	rs1806153	MDD
68	11:65551957:A:G	rs479844	11	65551957	3.64196e-12	65401336	65641033	164	133	4	rs479844;rs4930319;rs3814707;rs3892696	1	rs479844	AD,MDD
69	11:76281593:C:T	rs2212434	11	76281593	5.2821e-52	75983514	76352448	295	258	20	rs2212434;rs10899234;rs11236795;rs17135045;rs11236810;rs2213020;rs11236747;rs61894512;rs55837824;rs10899230;rs55646091;rs141420268;rs76282174;rs2618070;rs871911;rs3758715;rs72934321;rs13377416;rs77605102;rs34422370	3	rs2212434;rs55646091;rs13377416	AD
70	11:111469582:C:T	rs10789841	11	111469582	3.11534e-12	111349765	111647084	205	173	2	rs10789841;rs542275	1	rs10789841	AD
71	11:118743286:A:G	rs12365699	11	118743286	9.60397e-14	118486110	118746603	364	286	7	rs470203;rs473298;rs571470;rs7125066;rs12790489;rs28395393;rs12365699	2	rs470203;rs12365699	AD
72	11:128163457:C:T	rs12418638	11	128163457	3.32689e-12	128131013	128178798	26	22	1	rs12418638	1	rs12418638	AD
73	12:48195873:C:T	rs73107993	12	48195873	3.90049e-11	48185165	48210318	22	20	1	rs73107993	1	rs73107993	AD
74	12:56396768:C:G	rs1689510	12	56396768	1.87026e-16	56358712	56508409	77	61	6	rs1689510;rs7312770;rs798829;rs3759094;rs2069408;rs11611029	1	rs1689510	AD
75	12:57489709:C:T	rs1059513	12	57489709	3.80366e-18	57306224	57535266	60	45	7	rs1059513;rs61937568;rs35140931;rs61939617;rs167769;rs703817;rs17547610	3	rs1059513;rs167769;rs17547610	AD
76	12:121363724:C:T	rs6489785	12	121363724	1.20945e-12	121187557	121444673	306	241	6	rs6489785;rs7135408;rs4767938;rs35600816;rs2701185;rs7967190	1	rs6489785	AD
77	13:41173408:C:G	rs4943794	13	41173408	4.56247e-08	41136442	41401404	67	57	1	rs4943794	1	rs4943794	AD
78	13:53625781:A:G	rs12552	13	53625781	1.20156e-18	53616557	54056553	375	329	10	rs12552;rs2799339;rs1951722;rs1407686;rs9591504;rs4584720;rs9527060;rs9563152;rs1373273;rs9596810	1	rs12552	MDD
79	14:42097937:A:G	rs1950829	14	42097937	8.60529e-09	41969803	42183025	110	85	1	rs1950829	1	rs1950829	MDD
80	14:64686207:A:G	rs915057	14	64686207	1.41552e-09	64649894	64877135	102	73	3	rs915057;rs1256112;rs34110441	1	rs915057	MDD,AD
81	14:68754695:A:G	rs1885013	14	68754695	3.96751e-09	68727506	68815261	85	72	1	rs1885013	1	rs1885013	AD
82	14:75377555:A:C	rs2003490	14	75377555	2.57396e-08	75108290	75397764	123	105	2	rs2003490;rs1045430	1	rs2003490	MDD
83	14:104017953:A:G	rs10149470	14	104017953	9.71012e-09	104017953	104018455	3	3	1	rs10149470	1	rs10149470	MDD
84	15:37643831:C:T	rs8037355	15	37643831	4.20188e-12	37581276	37837016	185	136	3	rs8037355;rs1457257;rs12102100	1	rs8037355	MDD
85	15:41782684:A:C	rs12440045	15	41782684	2.53022e-11	41590298	41787585	12	11	1	rs12440045	1	rs12440045	AD
86	15:61068347:A:G	rs10519067	15	61068347	3.27661e-09	61032054	61070954	44	38	1	rs10519067	1	rs10519067	AD
87	15:67455630:C:T	rs56062135	15	67455630	1.51566e-26	67437863	67468285	29	28	3	rs56062135;rs72743459;rs10152544	1	rs56062135	AD
88	15:91045408:A:G	rs3540	15	91045408	4.18139e-08	90933683	91088768	47	32	1	rs3540	1	rs3540	AD
89	16:6310645:A:G	rs8063603	16	6310645	1.84302e-08	6303301	6343315	22	20	1	rs8063603	1	rs8063603	MDD
90	16:7667392:C:T	rs3785234	16	7667392	3.25155e-08	7657673	7675142	57	48	2	rs3785234;rs11077204	1	rs3785234	MDD
91	16:11225064:C:G	rs2241099	16	11225064	1.36115e-25	11031741	11307024	331	279	15	rs2241099;rs35294447;rs7206912;rs767019;rs62023562;rs4781039;rs11644510;rs80247693;rs6498135;rs1035089;rs13339285;rs7200786;rs3862469;rs1079186;rs11645657	1	rs2241099	AD
92	17:27576962:C:T	rs17727765	17	27576962	2.31735e-08	27360504	27576962	21	18	2	rs17727765;rs75581564	1	rs17727765	MDD
93	17:38075426:A:G	rs7224129	17	38075426	1.87009e-20	37741879	38219005	542	447	21	rs7224129;rs35557848;rs7222154;rs55927420;rs8069202;rs4580194;rs8077456;rs11652139;rs2302776;rs8078692;rs3751903;rs1877031;rs876493;rs2952155;rs11078921;rs7213668;rs870829;rs57968500;rs12453732;rs62066853;rs3859189	2	rs7224129;rs57968500	AD
94	17:38764524:A:T	rs112401631	17	38764524	1.69948e-25	38706103	38897220	158	132	8	rs11650704;rs11651308;rs112425105;rs112401631;rs146346285;rs7221109;rs9894823;rs803125	3	rs11650704;rs112401631;rs7221109	AD
95	17:47379486:C:T	rs34666276	17	47379486	5.11287e-11	47320418	47461433	99	87	2	rs34666276;rs12949836	1	rs34666276	AD
96	18:36883737:A:T	rs62099069	18	36883737	3.70282e-08	36866009	36897247	9	9	1	rs62099069	1	rs62099069	MDD
97	18:50614732:A:G	rs11663393	18	50614732	4.14901e-08	50555931	50807090	153	138	1	rs11663393	1	rs11663393	MDD
98	18:53101598:A:G	rs12958048	18	53101598	1.0174e-10	53067954	53125364	26	19	1	rs12958048	1	rs12958048	MDD
99	19:33721455:C:T	rs10414065	19	33721455	6.42519e-14	33718053	33726578	6	6	3	rs10414065;rs10410558;rs11672303	1	rs10414065	AD
100	20:50134683:A:G	rs6021264	20	50134683	2.98443e-08	50107310	50148037	45	36	2	rs6021264;rs6063663	2	rs6021264;rs6063663	AD
101	20:52208356:A:G	rs2766678	20	52208356	1.26409e-13	52167836	52268995	35	28	5	rs2766678;rs6068574;rs2766664;rs2741399;rs4811448	2	rs2766678;rs4811448	AD
102	20:62322699:A:G	rs6011033	20	62322699	7.15635e-10	62275844	62373079	110	89	1	rs6011033	1	rs6011033	AD
103	22:41598933:A:G	rs136402	22	41598933	1.50906e-14	41085969	42216326	842	690	10	rs136402;rs139469;rs9611525;rs1109151;rs11090045;rs132784;rs13054099;rs5758171;rs5758209;rs4822000	1	rs136402	MDD,AD

## Sheet: S2. IndSigSNPs
Supplementary Table 2. Independent significant SNPs of the meta-analysis shared by MDD and atopic diseases
Locus	SNP	Chr	BP	P	OR (95%CI)	Genes
3	rs2821239	1	72590193	3.84e-10	0.98 (0.97-0.99)	NEGR1
3	rs1620977	1	72729142	3.18e-09	1.02 (1.01-1.03)	NEGR1
3	rs3101341	1	72747844	7.9e-10	1.02 (1.01-1.02)	NEGR1
3	rs12740789	1	72752073	2.77e-10	0.97 (0.97-0.98)	NEGR1; RPL31P12
3	rs10789340	1	72940273	4.85e-17	0.97 (0.97-0.98)	NA
3	rs782212	1	72945666	1.23e-10	0.98 (0.97-0.99)	NA
18	rs75909202	2	198380635	6.44e-09	0.98 (0.98-0.99)	MOB4
18	rs700646	2	198608511	3.8e-11	0.98 (0.97-0.99)	BOLL; AC011997.1
18	rs771013	2	198625237	3.01e-10	0.98 (0.98-0.99)	BOLL; AC011997.1
21	rs11927929	3	33087057	5.46e-09	0.98 (0.98-0.99)	GLB1
31	rs7675823	4	41898908	9.99e-10	1.03 (1.02-1.04)	RP11-457P14.5; RP11-457P14.6
31	rs4416511	4	42035806	2.56e-08	1.03 (1.02-1.03)	SLC30A9
31	rs34215985	4	42047778	2.07e-12	0.97 (0.97-0.98)	SLC30A9
31	rs6832890	4	42106538	3.3e-08	0.98 (0.97-0.99)	SLC30A9; BEND4
31	rs16854048	4	42123728	2.17e-08	1.02 (1.02-1.03)	BEND4
31	rs6848386	4	42146657	8.25e-09	1.02 (1.01-1.03)	BEND4
31	rs7665570	4	42152351	6.84e-10	0.97 (0.97-0.98)	BEND4
33	rs71600495	4	121628028	1.57e-08	0.98 (0.97-0.99)	PRDM5
37	rs33711	5	87511832	2.25e-08	1.02 (1.01-1.02)	TMEM161B
37	rs247910	5	87630769	1.41e-12	0.98 (0.97-0.98)	TMEM161B-AS1
37	rs71639107	5	87646127	6.09e-10	0.98 (0.97-0.98)	TMEM161B-AS1
37	rs34961	5	87956636	1.69e-08	1.02 (1.01-1.02)	LINC00461
37	rs27732	5	87992576	2.43e-11	1.02 (1.01-1.03)	CTC-467M3.1
38	rs1363105	5	103917790	1.8e-10	0.98 (0.97-0.99)	RP11-6N13.1
42	rs10060640	5	140211226	7.62e-09	1.02 (1.01-1.02)	PCDHA6; PCDHA5; PCDHA4; PCDHA2; PCDHA1; PCDHA3
43	rs3844598	5	140992235	3.14e-10	1.02 (1.01-1.02)	DIAPH1
45	rs9314058	5	164588830	1.27e-08	0.98 (0.98-0.99)	CTC-340A15.2
47	rs2064219	6	27376001	3.07e-10	1.02 (1.01-1.03)	MCFD2P1
58	rs6477011	9	5864975	2.36e-08	1.02 (1.01-1.02)	AK4P4; KIAA2026
61	rs549779	9	126613028	2.62e-08	1.02 (1.01-1.03)	DENND1A
62	rs10818936	9	127006346	3.82e-08	0.98 (0.98-0.99)	NEK6
66	rs6584635	10	106675585	2.98e-08	0.98 (0.97-0.99)	SORCS3
68	rs4930319	11	65555458	1.53e-08	1.02 (1.01-1.02)	OVOL1
68	rs3814707	11	65560785	1.11e-09	0.98 (0.97-0.99)	OVOL1
80	rs915057	14	64686207	1.42e-09	0.98 (0.97-0.99)	SYNE2; ESR2
103	rs13054099	22	41215672	7.73e-09	0.98 (0.97-0.99)	SLC25A17
103	rs5758171	22	41401150	1.29e-08	0.98 (0.98-0.99)	RBX1; Y_RNA
103	rs5758209	22	41461865	1.06e-09	1.02 (1.01-1.02)	Y_RNA
103	rs4822000	22	41471066	2.21e-09	0.98 (0.98-0.99)	RP11-12M9.4
103	rs136402	22	41598933	1.51e-14	1.03 (1.02-1.03)	RP1-85F18.5; L3MBTL2
103	rs139469	22	41615832	7.75e-09	0.98 (0.98-0.99)	L3MBTL2
103	rs9611525	22	41640659	1.66e-09	1.02 (1.01-1.02)	RANGAP1
103	rs1109151	22	41752944	2.66e-12	0.98 (0.97-0.98)	ZC3H7B
103	rs11090045	22	41753603	1.18e-11	1.02 (1.01-1.03)	ZC3H7B

## Sheet: S3. 82 genes
Supplementary Table 3. Protein-coding genes tagged by independent significant SNPs of the meta-analysis shared by MDD and atopic diseases
Gene	Chr:start-end	minP	IndSigSNPs	Locus
NEGR1	1:71861623-72748417	1.83e-15	rs2821239;rs12134600;rs1620977;rs1545933;rs3101341;rs12740789;rs10789340;rs7531118	3
ANKRD44	2:197831741-198175897	1.44e-05	rs700646	18
SF3B1	2:198254508-198299815	7.22e-10	rs771013;rs75909202;rs700646	18
COQ10B	2:198318147-198340032	7.46e-10	rs771013;rs75909202;rs700646	18
HSPD1	2:198351305-198381461	6.43e-10	rs771013;rs75909202;rs700646	18
HSPE1	2:198364718-198368181	6.43e-10	rs700646;rs771013;rs75909202	18
HSPE1-MOB4	2:198365137-198415450	6.43e-10	rs771013;rs75909202;rs700646	18
MOB4	2:198380295-198418423	8.36e-10	rs700646;rs771013;rs75909202	18
RFTN2	2:198432948-198540769	1.13e-10	rs700646;rs771013;rs75909202	18
MARS2	2:198570087-198573113	7.8e-11	rs700646;rs771013;rs75909202	18
BOLL	2:198591603-198651486	3.8e-11	rs771013;rs700646;rs75909202	18
PLCL1	2:198669426-199437305	6.36e-11	rs771013;rs700646;rs75909202	18
GLB1	3:33038100-33138722	5.46e-09	rs11927929	21
TMPPE	3:33131913-33138293	8.83e-08	rs11927929	21
TMEM33	4:41937137-41962589	5.2e-09	rs7675823;rs34215985;rs6848386;rs6832890	31
DCAF4L1	4:41983713-41988476	1.1e-10	rs34215985;rs6832890;rs7675823;rs16854048	31
SLC30A9	4:41992489-42092474	2.07e-12	rs34215985;rs7675823;rs16854048;rs6832890;rs4416511;rs6848386	31
BEND4	4:42112955-42154895	8.13e-11	rs34215985;rs7675823;rs16854048;rs6832890;rs6848386;rs7665570	31
PRDM5	4:121606074-121844025	1.57e-08	rs71600495	33
TMEM161B	5:87485450-87565293	1.54e-12	rs33711;rs71639107;rs247910;rs11748762	37
MEF2C	5:88013975-88199922	6.04e-10	rs27732	37
NDUFA2	5:140018325-140027370	2.25e-06	rs10060640	42
TMCO6	5:140019012-140024993	2.25e-06	rs10060640	42
IK	5:140026643-140042064	2.25e-06	rs10060640	42
WDR55	5:140044261-140053709	2.24e-06	rs10060640	42
DND1	5:140050379-140053171	2.24e-06	rs10060640	42
HARS	5:140052758-140071609	1.79e-06	rs10060640	42
HARS2	5:140071011-140078889	1.79e-06	rs10060640	42
ZMAT2	5:140078265-140086248	2.51e-06	rs10060640	42
PCDHA1	5:140165876-140391929	7.62e-09	rs10060640	42
PCDHA2	5:140174444-140391929	7.62e-09	rs10060640	42
PCDHA3	5:140180783-140391929	7.62e-09	rs10060640	42
PCDHA4	5:140186659-140391929	7.62e-09	rs10060640	42
PCDHA5	5:140201222-140391929	7.62e-09	rs10060640	42
PCDHA6	5:140207563-140391929	7.62e-09	rs10060640	42
PCDHA7	5:140213969-140391929	7.62e-09	rs10060640	42
PCDHA8	5:140220907-140391929	7.62e-09	rs10060640	42
PCDHA9	5:140227048-140391929	2.89e-08	rs10060640	42
DIAPH1	5:140894583-140998622	3.14e-10	rs251019;rs3844598	43
HDAC3	5:141000443-141016437	3.14e-10	rs3844598;rs251019	43
RELL2	5:141016517-141020644	5.99e-08	rs3844598;rs251019	43
FCHSD1	5:141018869-141030986	5.99e-08	rs3844598;rs251019	43
ZNF391	6:27342394-27371683	3.07e-10	rs200949;rs13195402;rs2064219	47
ZNF184	6:27418522-27440897	1.9e-09	rs2064219;rs200949;rs13195402	47
DENND1A	9:126141933-126692431	2.62e-08	rs549779	61
NEK6	9:127019885-127115586	6.21e-08	rs10818936	62
PSMB7	9:127115745-127177723	6.37e-06	rs10818936	62
SORCS3	10:106400859-107024993	2.6e-09	rs61867293;rs1021363;rs6584635	66
PCNXL3	11:65383244-65404910	8.48e-06	rs4930319	68
SIPA1	11:65405568-65418401	6.63e-06	rs4930319	68
RELA	11:65421067-65430565	4.12e-06	rs4930319	68
KAT5	11:65479467-65487075	4.79e-08	rs4930319	68
RNASEH2C	11:65482367-65488418	4.79e-08	rs4930319	68
AP5B1	11:65543364-65548273	3.64e-12	rs4930319;rs479844	68
OVOL1	11:65554493-65564690	3.64e-12	rs4930319;rs479844;rs3814707;rs3892696	68
SYNE2	14:64319683-64693165	1.42e-09	rs915057;rs1256112	80
ESR2	14:64550950-64804830	1.42e-09	rs915057;rs1256112	80
MTHFD1	14:64854749-64926722	5.2e-09	rs1256112;rs915057;rs34110441	80
MCHR1	22:41074754-41078818	3.11e-06	rs13054099	103
SLC25A17	22:41165634-41215403	7.73e-09	rs5758171;rs13054099	103
ST13	22:41220539-41253026	7.73e-09	rs5758171;rs13054099	103
XPNPEP3	22:41253081-41363838	2.65e-08	rs5758171;rs13054099	103
DNAJB7	22:41255553-41258130	3.58e-07	rs5758171	103
RBX1	22:41347351-41369313	5.58e-08	rs5758171;rs13054099	103
EP300	22:41487790-41576081	1.95e-14	rs136402;rs4822000;rs5758209;rs139469;rs9611525	103
L3MBTL2	22:41601209-41627275	1.51e-14	rs136402;rs4822000;rs139469;rs9611525;rs11090045	103
CHADL	22:41625517-41636938	3.68e-14	rs139469;rs136402;rs9611525;rs11090045	103
RANGAP1	22:41641615-41682255	1.35e-11	rs136402;rs11090045;rs9611525;rs139469	103
ZC3H7B	22:41697526-41756151	2.66e-12	rs136402;rs11090045;rs9611525;rs1109151;rs132784	103
TEF	22:41763337-41795330	3.46e-12	rs11090045;rs1109151;rs132784	103
TOB2	22:41829496-41843027	3.75e-12	rs1109151;rs132784	103
PHF5A	22:41855721-41864729	8.29e-12	rs1109151;rs132784;rs11090045	103
ACO2	22:41865129-41924993	8.29e-12	rs1109151;rs132784	103
POLR3H	22:41921808-41940610	3.46e-11	rs1109151;rs132784	103
CSDC2	22:41956767-41973745	5.35e-11	rs1109151;rs132784	103
PMM1	22:41972898-41985894	5.83e-10	rs1109151;rs132784	103
DESI1	22:41994032-42017100	1.1e-09	rs1109151;rs132784	103
XRCC6	22:42017123-42060044	1.07e-09	rs1109151;rs132784	103
NHP2L1	22:42069934-42086508	9.03e-10	rs1109151;rs132784	103
C22orf46	22:42084943-42094140	9.03e-10	rs1109151;rs132784	103
MEI1	22:42095503-42195460	9.03e-10	rs1109151;rs132784	103
CCDC134	22:42196683-42222303	2.14e-09	rs1109151;rs132784	103

## Sheet: S4. Gene-based
Supplementary Table 4. Gene-based association for the meta-analysis of MDD and atopic diseases
GENE	CHR	START	STOP	NSNPS	NPARAM	N	ZSTAT	P	SYMBOL	P_Bonferroni	Overlapped with SNP results
ENSG00000115604	2	102927989	103015218	347	18	100000	11.434	1.4073e-30	IL18R1	2.61e-26	Yes
ENSG00000174125	4	38792298	38858438	237	20	100000	11.131	4.4427e-29	TLR1	8.23e-25	Yes
ENSG00000134987	5	110427414	110466200	108	13	100000	9.9236	1.6441e-23	WDR36	3.04e-19	Yes
ENSG00000115602	2	102927962	102968497	162	14	100000	9.7472	9.4805e-23	IL1RL1	1.76e-18	Yes
ENSG00000115594	2	102681004	102796334	343	31	100000	9.4038	2.6306e-21	IL1R1	4.88e-17	Yes
ENSG00000145777	5	110405760	110413722	14	5	100000	9.2509	1.1126e-20	TSLP	2.06e-16	Yes
ENSG00000138688	4	123073488	123283913	288	23	100000	9.071	5.8958e-20	KIAA1109	1.09e-15	Yes
ENSG00000115607	2	103035149	103069025	138	14	100000	9.0501	7.1398e-20	IL18RAP	1.32e-15	Yes
ENSG00000038532	16	11038345	11276046	654	27	100000	8.9808	1.3436e-19	CLEC16A	2.49e-15	Yes
ENSG00000166949	15	67356101	67487533	390	56	100000	8.449	1.4686e-17	SMAD3	2.73e-13	Yes
ENSG00000145012	3	187871072	188608460	2018	198	100000	8.332	3.9756e-17	LPP	7.38e-13	Yes
ENSG00000109471	4	123372625	123377880	6	3	100000	8.2695	6.7246e-17	IL2	1.25e-12	Yes
ENSG00000180902	2	242673994	242708231	80	10	100000	8.257	7.4712e-17	D2HGDH	1.39e-12	Yes
ENSG00000164113	4	123300121	123350957	89	13	100000	8.2174	1.0396e-16	ADAD1	1.93e-12	Yes
ENSG00000174130	4	38825336	38858438	123	12	100000	8.0385	4.5461e-16	TLR6	8.44e-12	Yes
ENSG00000167914	17	38119226	38134019	50	8	100000	7.9469	9.5643e-16	GSDMA	1.77e-11	Yes
ENSG00000174123	4	38773860	38784611	81	10	100000	7.9075	1.3131e-15	TLR10	2.43e-11	Yes
ENSG00000152495	5	110559351	110830584	671	43	100000	7.8158	2.7302e-15	CAMK4	5.06e-11	Yes
ENSG00000197712	4	38869298	38947360	307	24	100000	7.6436	1.0563e-14	FAM114A1	1.97e-10	Yes
ENSG00000073605	17	38060848	38076107	53	5	100000	7.6281	1.1914e-14	GSDMB	2.21e-10	Yes
ENSG00000142599	1	8412457	8877702	687	27	100000	7.5442	2.2749e-14	RERE	4.21e-10	Yes
ENSG00000138684	4	123533783	123542224	18	7	100000	7.4312	5.3789e-14	IL21	9.98e-10	Yes
ENSG00000172057	17	38077294	38083854	11	5	100000	7.3339	1.1176e-13	ORMDL3	2.08e-09	Yes
ENSG00000164209	5	110073837	110100857	57	11	100000	7.2865	1.5908e-13	SLC25A46	2.95e-09	Yes
ENSG00000169194	5	131991955	131996802	8	2	100000	7.2783	1.69e-13	IL13	3.13e-09	Yes
ENSG00000137033	9	6215805	6257983	129	18	100000	7.2309	2.3987e-13	IL33	4.45e-09	Yes
ENSG00000166888	12	57489191	57525922	64	13	100000	7.2204	2.5913e-13	STAT6	4.8e-09	Yes
ENSG00000158636	11	76155967	76264069	205	24	100000	7.1979	3.0566e-13	C11orf30	5.67e-09	Yes
ENSG00000065361	12	56473641	56497289	35	9	100000	7.1707	3.7298e-13	ERBB3	6.92e-09	Yes
ENSG00000157837	12	121200313	121342174	425	23	100000	7.0884	6.7837e-13	SPPL3	1.26e-08	Yes
ENSG00000100403	22	41697526	41756151	84	9	100000	7.0393	9.6578e-13	ZC3H7B	1.79e-08	Yes
ENSG00000186075	17	38024417	38034149	33	3	100000	6.9883	1.3909e-12	ZPBP2	2.58e-08	Yes
ENSG00000102837	13	53602894	53626192	76	18	100000	6.983	1.4446e-12	OLFM4	2.67e-08	Yes
ENSG00000073584	17	38781214	38804760	31	6	100000	6.9565	1.7445e-12	SMARCE1	3.23e-08	Yes
ENSG00000264058	17	38785049	38821393	46	5	100000	6.9537	1.7786e-12	KRT222	3.3e-08	Yes
ENSG00000008838	17	38175350	38217468	82	9	100000	6.8926	2.7382e-12	MED24	5.08e-08	Yes
ENSG00000168685	5	35852797	35879705	85	9	100000	6.8458	3.8029e-12	IL7R	7.05e-08	Yes
ENSG00000213424	17	38810917	38821433	18	3	100000	6.8282	4.2991e-12	KRT222	7.97e-08	Yes
ENSG00000163964	3	196366646	196462878	351	56	100000	6.8244	4.4144e-12	PIGX	8.18e-08	Yes
ENSG00000164180	5	87485450	87565293	129	20	100000	6.8095	4.8971e-12	TMEM161B	9.09e-08	Yes
ENSG00000100412	22	41865129	41924993	70	15	100000	6.7861	5.7589e-12	ACO2	1.07e-07	Yes
ENSG00000113522	5	131891711	131980313	107	6	100000	6.7542	7.181e-12	RAD50	1.33e-07	Yes
ENSG00000167074	22	41763337	41795330	67	8	100000	6.7419	7.8166e-12	TEF	1.45e-07	Yes
ENSG00000134460	10	6052652	6104288	214	39	100000	6.7031	1.0205e-11	IL2RA	1.89e-07	Yes
ENSG00000020633	1	25226002	25291612	129	25	100000	6.6913	1.106e-11	RUNX3	2.06e-07	Yes
ENSG00000139531	12	56390964	56400425	10	4	100000	6.6869	1.1395e-11	SUOX	2.11e-07	Yes
ENSG00000112763	6	26458150	26476849	72	15	100000	6.6769	1.2207e-11	BTN2A1	2.26e-07	Yes
ENSG00000113525	5	131877136	131892530	13	3	100000	6.6715	1.266e-11	IL5	2.36e-07	Yes
ENSG00000152611	5	35904397	35938881	122	15	100000	6.5959	2.114e-11	CAPSL	3.91e-07	Yes
ENSG00000101096	20	50003494	50179370	469	74	100000	6.5956	2.1178e-11	NFATC2	3.93e-07	Yes
ENSG00000172260	1	71861623	72748417	1797	90	100000	6.5897	2.2029e-11	NEGR1	4.08e-07	Yes
ENSG00000145626	5	35951112	36001130	113	16	100000	6.5311	3.2643e-11	UGT3A1	6.05e-07	Yes
ENSG00000061273	12	48176505	48226915	173	34	100000	6.4715	4.8532e-11	HDAC7	8.99e-07	Yes
ENSG00000110367	11	118620034	118661858	76	10	100000	6.4711	4.864e-11	DDX6	9.01e-07	Yes
ENSG00000014824	4	41992489	42092474	349	10	100000	6.4608	5.2078e-11	SLC30A9	9.66e-07	Yes
ENSG00000172818	11	65554493	65564690	25	7	100000	6.4394	5.9989e-11	OVOL1	1.11e-06	Yes
ENSG00000112182	6	90636248	91006627	714	81	100000	6.4262	6.5427e-11	BACH2	1.21e-06	Yes
ENSG00000198216	1	181382238	181777219	1005	78	100000	6.4107	7.243e-11	CACNA1E	1.34e-06	No
ENSG00000108344	17	38137050	38154213	61	7	100000	6.4064	7.4499e-11	PSMD3	1.38e-06	Yes
ENSG00000100413	22	41921808	41940610	38	5	100000	6.3983	7.8537e-11	POLR3H	1.46e-06	Yes
ENSG00000170145	11	111473115	111601577	164	10	100000	6.3622	9.9443e-11	SIK2	1.84e-06	Yes
ENSG00000111540	12	56367697	56388490	38	5	100000	6.3164	1.3383e-10	RAB5B	2.49e-06	Yes
ENSG00000096433	6	33588142	33664351	335	39	100000	6.3064	1.4281e-10	ITPR3	2.65e-06	Yes
ENSG00000115540	2	198380295	198418423	41	6	100000	6.2947	1.5398e-10	MOB4	2.86e-06	Yes
ENSG00000119522	9	126141933	126692431	1288	51	100000	6.2826	1.6644e-10	DENND1A	3.08e-06	Yes
ENSG00000162944	2	198432948	198540769	147	11	100000	6.2547	1.9917e-10	RFTN2	3.69e-06	Yes
ENSG00000156395	10	106400859	107024993	1803	48	100000	6.2145	2.5748e-10	SORCS3	4.77e-06	Yes
ENSG00000270757	2	198365137	198415450	50	7	100000	6.192	2.9699e-10	HSPE1-MOB4	5.51e-06	Yes
ENSG00000233822	6	27806323	27823487	31	6	100000	6.1361	4.2277e-10	HIST1H2BN	7.84e-06	Yes
ENSG00000204970	5	140165876	140391929	439	21	100000	6.1287	4.4303e-10	PCDHA1	8.22e-06	Yes
ENSG00000100410	22	41855721	41864729	14	2	100000	6.1214	4.6378e-10	PHF5A	8.6e-06	Yes
ENSG00000141736	17	37844167	37886679	45	8	100000	6.1207	4.6595e-10	ERBB2	8.64e-06	Yes
ENSG00000183864	22	41829496	41843027	15	2	100000	6.1081	5.0415e-10	TOB2	9.35e-06	Yes
ENSG00000100401	22	41641615	41682255	85	11	100000	6.0969	5.4083e-10	RANGAP1	1e-05	Yes
ENSG00000115896	2	198669426	199437305	1478	77	100000	6.0943	5.4961e-10	PLCL1	1.02e-05	Yes
ENSG00000172346	22	41956767	41973745	37	5	100000	6.0731	6.2722e-10	CSDC2	1.16e-05	Yes
ENSG00000174004	3	196366557	196388875	94	26	100000	6.0516	7.1708e-10	NRROS	1.33e-05	Yes
ENSG00000154252	2	242716240	242743623	65	10	100000	6.0477	7.3446e-10	GAL3ST2	1.36e-05	Yes
ENSG00000204913	17	38097727	38101000	8	3	100000	6.0389	7.7604e-10	LRRC3C	1.44e-05	Yes
ENSG00000187626	6	28212401	28227011	39	12	100000	6.0333	8.0322e-10	ZKSCAN4	1.49e-05	Yes
ENSG00000100147	22	42196683	42222303	50	8	100000	6.0323	8.0809e-10	CCDC134	1.5e-05	Yes
ENSG00000188848	4	42112955	42154895	107	14	100000	6.0155	8.9654e-10	BEND4	1.66e-05	Yes
ENSG00000109323	4	103552660	103682151	281	17	100000	6.0112	9.2084e-10	MANBA	1.71e-05	Yes
ENSG00000170777	9	6328349	6331900	11	4	100000	6.0021	9.7391e-10	TPD52L3	1.81e-05	Yes
ENSG00000137338	6	28249314	28270326	66	14	100000	5.9557	1.2945e-09	PGBD1	2.39e-05	Yes
ENSG00000131507	5	141488070	141534005	166	14	100000	5.9556	1.2953e-09	NDFIP1	2.41e-05	Yes
ENSG00000115524	2	198254508	198299815	47	8	100000	5.948	1.3568e-09	SF3B1	2.52e-05	Yes
ENSG00000255408	5	140180783	140391929	410	20	100000	5.9285	1.5289e-09	PCDHA3	2.84e-05	Yes
ENSG00000196628	18	52889562	53332018	690	57	100000	5.9239	1.5724e-09	TCF4	2.91e-05	Yes
ENSG00000167077	22	42095503	42195460	245	16	100000	5.9186	1.6231e-09	MEI1	3e-05	Yes
ENSG00000186470	6	26365387	26378546	96	9	100000	5.918	1.6299e-09	BTN3A2	3.02e-05	Yes
ENSG00000137492	11	76061000	76092015	58	14	100000	5.889	1.9432e-09	PRKRIR	3.6e-05	Yes
ENSG00000081189	5	88013975	88199922	330	28	100000	5.8638	2.2626e-09	MEF2C	4.19e-05	Yes
ENSG00000137713	11	111597632	111637151	34	11	100000	5.8634	2.2671e-09	PPP2R1B	4.21e-05	Yes
ENSG00000182308	4	41983713	41988476	13	4	100000	5.8467	2.5067e-09	DCAF4L1	4.65e-05	Yes
ENSG00000072682	5	131527531	131631008	264	22	100000	5.8347	2.6938e-09	P4HA2	4.99e-05	Yes
ENSG00000204969	5	140174444	140391929	420	20	100000	5.8279	2.807e-09	PCDHA2	5.21e-05	Yes
ENSG00000152430	2	198591603	198651486	77	10	100000	5.8226	2.8972e-09	BOLL	5.38e-05	Yes
ENSG00000237515	16	12995477	13334272	1401	100	100000	5.8109	3.1063e-09	SHISA9	5.77e-05	No
ENSG00000204967	5	140186659	140391929	387	20	100000	5.8046	3.2261e-09	PCDHA4	5.99e-05	Yes
ENSG00000198821	1	167399877	167487847	297	55	100000	5.7945	3.4267e-09	CD247	6.36e-05	Yes
ENSG00000165379	14	42076773	42373752	783	35	100000	5.7644	4.0985e-09	LRFN5	7.6e-05	Yes
ENSG00000174891	3	157823644	158263519	1325	20	100000	5.7605	4.193e-09	RSRC1	7.77e-05	Yes
ENSG00000197728	12	56435637	56438116	5	3	100000	5.7528	4.3884e-09	RPS26	8.14e-05	Yes
ENSG00000131437	5	132028320	132073330	75	5	100000	5.7526	4.3945e-09	KIF3A	8.14e-05	Yes
ENSG00000026036	20	62290653	62330037	173	19	100000	5.7398	4.7406e-09	RTEL1-TNFRSF6B	8.79e-05	Yes
ENSG00000222017	2	198557830	198639547	105	10	100000	5.7139	5.5196e-09	AC011997.1	0.000102	Yes
ENSG00000259202	15	67435072	67439277	11	5	100000	5.7079	5.7204e-09	RP11-342M21.2	0.000106	Yes
ENSG00000137507	11	76368568	76381791	30	9	100000	5.7038	5.8577e-09	LRRC32	0.000109	No
ENSG00000140009	14	64550950	64804830	629	44	100000	5.7003	5.9782e-09	ESR2	0.000111	Yes
ENSG00000160712	1	154377669	154441926	164	19	100000	5.6568	7.7091e-09	IL6R	0.000143	Yes
ENSG00000204965	5	140201222	140391929	363	18	100000	5.6461	8.2071e-09	PCDHA5	0.000152	Yes
ENSG00000167916	17	38854243	38860002	5	1	100000	5.6351	8.7468e-09	KRT24	0.000162	Yes
ENSG00000258366	20	62289163	62328416	169	19	100000	5.6177	9.676e-09	RTEL1	0.00018	Yes
ENSG00000081842	5	140207563	140391929	357	18	100000	5.5813	1.1937e-08	PCDHA6	0.000221	Yes
ENSG00000138738	4	121606074	121844025	897	36	100000	5.572	1.2589e-08	PRDM5	0.000234	Yes
ENSG00000186472	7	82383329	82792246	1140	45	100000	5.5569	1.373e-08	PCLO	0.000254	No
ENSG00000184357	6	27834570	27835359	6	3	100000	5.5505	1.4239e-08	HIST1H1B	0.000263	Yes
ENSG00000147485	8	52232138	52722005	1547	56	100000	5.5439	1.479e-08	PXDNL	0.000274	No
ENSG00000161395	17	37827375	37853050	66	4	100000	5.5319	1.5837e-08	PGAP3	0.000293	Yes
ENSG00000137185	6	28192664	28201260	29	8	100000	5.5308	1.5941e-08	ZSCAN9	0.000295	Yes
ENSG00000100138	22	42069934	42086508	48	5	100000	5.5178	1.7163e-08	NHP2L1	0.000319	Yes
ENSG00000078328	16	6069095	7763340	10139	466	100000	5.513	1.7642e-08	RBFOX1	0.000326	Yes
ENSG00000171940	20	52183604	52226446	95	26	100000	5.5042	1.8543e-08	ZNF217	0.000343	Yes
ENSG00000204963	5	140213969	140391929	345	18	100000	5.5025	1.872e-08	PCDHA7	0.000347	Yes
ENSG00000198740	17	47366568	47439835	170	16	100000	5.5013	1.8845e-08	ZNF652	0.000349	Yes
ENSG00000204961	5	140227048	140391929	328	17	100000	5.5013	1.8855e-08	PCDHA9	0.000351	Yes
ENSG00000197114	20	62338817	62367494	77	7	100000	5.4954	1.9491e-08	ZGPAT	0.000362	Yes
ENSG00000141744	17	37824234	37826728	4	2	100000	5.4923	1.9839e-08	PNMT	0.000367	Yes
ENSG00000204962	5	140220907	140391929	337	17	100000	5.4858	2.058e-08	PCDHA8	0.000382	Yes
ENSG00000273154	20	62340216	62370456	82	7	100000	5.4803	2.1225e-08	RP4-583P15.15	0.000393	Yes
ENSG00000187323	18	49866542	51057784	4513	112	100000	5.4712	2.2347e-08	DCC	0.000414	Yes
ENSG00000251664	5	140255058	140391929	271	15	100000	5.4266	2.8726e-08	PCDHA12	0.000532	No
ENSG00000182572	6	27839623	27840099	1	1	100000	5.4013	3.3087e-08	HIST1H3I	0.000614	Yes
ENSG00000113073	5	139739787	139754728	19	7	100000	5.3756	3.8168e-08	SLC4A9	0.000708	No
ENSG00000131504	5	140894583	140998622	164	26	100000	5.3625	4.1028e-08	DIAPH1	0.00076	Yes
ENSG00000117586	1	173152873	173176452	56	9	100000	5.3597	4.1689e-08	TNFSF4	0.000773	Yes
ENSG00000182108	16	11022748	11036317	21	7	100000	5.359	4.1831e-08	DEXI	0.000775	Yes
ENSG00000170266	3	33038100	33138722	338	29	100000	5.3509	4.3764e-08	GLB1	0.000812	Yes
ENSG00000155903	3	141205889	141334184	138	11	100000	5.3495	4.4097e-08	RASA2	0.000818	Yes
ENSG00000249158	5	140248689	140391929	280	15	100000	5.3317	4.8659e-08	PCDHA11	0.000903	No
ENSG00000175970	12	121148238	121161443	47	10	100000	5.3247	5.0555e-08	UNC119B	0.000938	No
ENSG00000100393	22	41487790	41576081	144	16	100000	5.3109	5.4538e-08	EP300	0.00101	Yes
ENSG00000007372	11	31806340	31839509	44	6	100000	5.3067	5.5801e-08	PAX6	0.00103	Yes
ENSG00000239389	5	140261793	140391929	264	15	100000	5.3039	5.6683e-08	PCDHA13	0.00105	No
ENSG00000196812	6	28092338	28097860	13	4	100000	5.2938	5.9902e-08	ZSCAN16	0.00111	Yes
ENSG00000125520	20	62371214	62374858	11	3	100000	5.2924	6.0346e-08	SLC2A4RG	0.00112	Yes
ENSG00000139970	14	60062694	60337684	479	26	100000	5.2828	6.3617e-08	RTN1	0.00118	No
ENSG00000197536	5	131746328	131811736	182	18	100000	5.2777	6.5424e-08	C5orf56	0.00121	Yes
ENSG00000248383	5	140306302	140391929	192	16	100000	5.2668	6.9394e-08	PCDHAC1	0.00129	No
ENSG00000250120	5	140235595	140391929	307	16	100000	5.2655	6.9917e-08	PCDHA10	0.0013	No
ENSG00000110917	12	121124672	121139667	45	12	100000	5.2611	7.1591e-08	MLEC	0.00133	No
ENSG00000149295	11	113280318	113346413	171	25	100000	5.2459	7.7748e-08	DRD2	0.00144	No
ENSG00000153956	7	81575760	82073114	1527	99	100000	5.229	8.5211e-08	CACNA2D1	0.00158	No
ENSG00000243509	20	62328021	62330037	9	2	100000	5.2163	9.1269e-08	TNFRSF6B	0.00169	Yes
ENSG00000131435	5	131593364	131609147	46	8	100000	5.2135	9.2634e-08	PDLIM4	0.00172	Yes
ENSG00000122971	12	121163538	121177811	39	7	100000	5.2131	9.2851e-08	ACADS	0.00172	Yes
ENSG00000106460	7	12250867	12282993	193	9	100000	5.2079	9.5507e-08	TMEM106B	0.00177	No
ENSG00000135114	12	121458095	121477045	49	14	100000	5.1974	1.0103e-07	OASL	0.00187	No
ENSG00000101246	20	62329996	62339377	14	3	100000	5.1936	1.0314e-07	ARFRP1	0.00191	Yes
ENSG00000170426	12	57316938	57328189	34	6	100000	5.1933	1.0331e-07	SDR9C7	0.00191	Yes
ENSG00000203896	20	62366815	62370456	8	2	100000	5.1863	1.0724e-07	LIME1	0.00198	Yes
ENSG00000145934	5	166711804	167691162	2162	193	100000	5.1835	1.089e-07	TENM2	0.00202	Yes
ENSG00000255561	11	111744780	111751967	10	4	100000	5.182	1.0977e-07	FDXACB1	0.00204	No
ENSG00000177311	3	141043055	141168634	247	29	100000	5.1779	1.1218e-07	ZBTB38	0.00208	Yes
ENSG00000126351	17	38214543	38250120	60	14	100000	5.1244	1.4928e-07	THRA	0.00276	Yes
ENSG00000135100	12	121416346	121440315	89	14	100000	5.1228	1.5049e-07	HNF1A	0.00278	Yes
ENSG00000240764	5	140868808	140892546	55	13	100000	5.1056	1.6484e-07	PCDHGC5	0.00306	Yes
ENSG00000115598	2	102803433	102856462	228	14	100000	5.105	1.6538e-07	IL1RL2	0.00306	Yes
ENSG00000118557	16	72146056	72210777	171	21	100000	5.1037	1.6652e-07	PMFBP1	0.0031	No
ENSG00000168131	6	27878963	27880174	4	2	100000	5.1028	1.6731e-07	OR2B2	0.0031	Yes
ENSG00000185130	6	27775257	27775709	2	1	100000	5.0904	1.7866e-07	HIST1H2BL	0.00332	Yes
ENSG00000055211	6	149887430	149912884	23	6	100000	5.0818	1.8695e-07	GINM1	0.00347	No
ENSG00000144381	2	198351305	198381461	28	4	100000	5.0782	1.905e-07	HSPD1	0.00354	Yes
ENSG00000179240	11	76092357	76125663	110	17	100000	5.0693	1.9959e-07	RP11-111M22.2	0.00371	Yes
ENSG00000174453	2	215275789	215443683	449	33	100000	5.0687	2.0024e-07	VWC2L	0.00371	No
ENSG00000242419	5	140864741	140892546	59	14	100000	5.0571	2.1283e-07	PCDHGC4	0.00395	Yes
ENSG00000109320	4	103422486	103538459	208	14	100000	5.0548	2.1546e-07	NFKB1	0.00399	Yes
ENSG00000120658	13	43787654	44361044	1394	74	100000	5.0534	2.1706e-07	ENOX1	0.00402	No
ENSG00000162426	1	8377886	8404227	82	14	100000	5.0522	2.1836e-07	SLC45A1	0.00404	Yes
ENSG00000170959	11	30851916	31391357	698	27	100000	5.0245	2.524e-07	DCDC1	0.00467	No
ENSG00000164402	5	132086509	132142933	81	6	100000	5.0206	2.5758e-07	SEPT8	0.00478	No
ENSG00000131771	17	37782993	37792879	17	3	100000	5.0133	2.6756e-07	PPP1R1B	0.00497	Yes
ENSG00000273047	20	62369623	62371751	5	2	100000	5.0107	2.7113e-07	RP4-583P15.14	0.00503	Yes
ENSG00000096654	6	27418522	27440897	82	7	100000	4.9973	2.907e-07	ZNF184	0.0054	Yes
ENSG00000204381	11	111411005	111432264	31	6	100000	4.9969	2.9129e-07	LAYN	0.0054	Yes
ENSG00000108342	17	38171614	38174066	11	3	100000	4.9962	2.9232e-07	CSF3	0.00542	Yes
ENSG00000187446	15	41523037	41574043	120	13	100000	4.992	2.9876e-07	CHP1	0.00554	No
ENSG00000134824	11	61560452	61634826	156	18	100000	4.9893	3.03e-07	FADS2	0.00562	No
ENSG00000143772	1	226819391	226927024	203	34	100000	4.9825	3.1384e-07	ITPKB	0.00582	Yes
ENSG00000091483	1	241660903	241683061	36	9	100000	4.9513	3.6861e-07	FH	0.00684	No
ENSG00000240184	5	140855580	140892542	80	17	100000	4.9439	3.8292e-07	PCDHGC3	0.0071	Yes
ENSG00000113520	5	132009678	132018368	17	2	100000	4.9375	3.9563e-07	IL4	0.00734	Yes
ENSG00000254470	11	65543364	65548273	8	3	100000	4.9266	4.1843e-07	AP5B1	0.00775	Yes
ENSG00000167580	12	50344524	50352664	27	5	100000	4.9122	4.5041e-07	AQP2	0.00835	No
ENSG00000189283	3	59735036	61237133	6380	361	100000	4.878	5.3594e-07	FHIT	0.00994	No
ENSG00000197457	20	62271061	62284780	44	9	100000	4.8766	5.3967e-07	STMN3	0.01	Yes
ENSG00000173757	17	40351186	40428725	73	9	100000	4.8761	5.4091e-07	STAT5B	0.01	No
ENSG00000172977	11	65479467	65487075	23	6	100000	4.8713	5.5443e-07	KAT5	0.01	Yes
ENSG00000137825	15	41785591	41795747	23	6	100000	4.8664	5.6823e-07	ITPKA	0.011	Yes
ENSG00000119689	14	75348594	75370448	55	9	100000	4.8559	5.9918e-07	DLST	0.011	Yes
ENSG00000156398	10	104474295	104503249	55	12	100000	4.8537	6.0596e-07	SFXN2	0.011	No
ENSG00000261701	16	72088522	72111145	53	11	100000	4.8496	6.1851e-07	HPR	0.011	No
ENSG00000166501	16	23847322	24231932	1133	96	100000	4.8416	6.4402e-07	PRKCB	0.012	No
ENSG00000115541	2	198364718	198368181	2	1	100000	4.8392	6.5193e-07	HSPE1	0.012	Yes
ENSG00000170445	5	140052758	140071609	32	6	100000	4.838	6.5566e-07	HARS	0.012	Yes
ENSG00000168671	5	36035119	36071460	110	15	100000	4.836	6.6246e-07	UGT3A2	0.012	Yes
ENSG00000143466	1	206643791	206670223	92	22	100000	4.8329	6.7288e-07	IKBKE	0.012	No
ENSG00000157895	12	121440225	121454305	54	12	100000	4.8325	6.7401e-07	C12orf43	0.012	Yes
ENSG00000119408	9	127019885	127115586	225	25	100000	4.8239	7.0385e-07	NEK6	0.013	Yes
ENSG00000172922	11	65482367	65488418	15	5	100000	4.8113	7.499e-07	RNASEH2C	0.014	Yes
ENSG00000081853	5	140718539	140892546	421	35	100000	4.8061	7.6966e-07	PCDHGA2	0.014	Yes
ENSG00000182611	6	27782112	27782607	5	2	100000	4.7968	8.063e-07	HIST1H2AJ	0.015	Yes
ENSG00000172757	11	65590493	65629497	74	14	100000	4.7854	8.531e-07	CFL1	0.016	Yes
ENSG00000124214	20	47729878	47804904	156	17	100000	4.7803	8.7499e-07	STAU1	0.016	No
ENSG00000171316	8	61591337	61779465	341	18	100000	4.7798	8.7723e-07	CHD7	0.016	No
ENSG00000126214	14	104028233	104167888	330	21	100000	4.7792	8.8009e-07	KLC1	0.016	Yes
ENSG00000174007	3	196433148	196439164	25	4	100000	4.7791	8.8041e-07	CEP19	0.016	No
ENSG00000204956	5	140710252	140892546	436	36	100000	4.7753	8.9723e-07	PCDHGA1	0.017	Yes
ENSG00000262209	5	140749831	140892546	353	31	100000	4.7739	9.034e-07	PCDHGB3	0.017	Yes
ENSG00000198315	6	28109688	28127250	46	7	100000	4.7723	9.1057e-07	ZKSCAN8	0.017	Yes
ENSG00000253731	5	140753651	140892546	346	30	100000	4.771	9.1669e-07	PCDHGA6	0.017	Yes
ENSG00000182168	4	96083655	96470357	1285	110	100000	4.7632	9.5274e-07	UNC5C	0.018	No
ENSG00000140575	15	90931450	91045475	289	13	100000	4.7552	9.91e-07	IQGAP1	0.018	Yes
ENSG00000115520	2	198318147	198340032	15	3	100000	4.7513	1.0105e-06	COQ10B	0.019	Yes
ENSG00000253485	5	140743898	140892546	364	31	100000	4.7486	1.0243e-06	PCDHGA5	0.019	Yes
ENSG00000147905	9	37120536	37358146	308	19	100000	4.7478	1.0284e-06	ZCCHC7	0.019	No
ENSG00000180251	2	103089762	103150431	243	17	100000	4.7464	1.0351e-06	SLC9A4	0.019	Yes
ENSG00000253910	5	140739703	140892546	372	31	100000	4.7428	1.0538e-06	PCDHGB2	0.019	Yes
ENSG00000164400	5	131409483	131411859	4	2	100000	4.7317	1.113e-06	CSF2	0.021	Yes
ENSG00000254245	5	140723601	140892546	410	33	100000	4.7306	1.1194e-06	PCDHGA3	0.021	Yes
ENSG00000256500	14	104029299	104152261	291	18	100000	4.7303	1.1211e-06	RP11-73M18.2	0.021	No
ENSG00000196236	22	41253081	41363838	76	13	100000	4.7298	1.1238e-06	XPNPEP3	0.021	Yes
ENSG00000262576	5	140734768	140892546	384	31	100000	4.729	1.1281e-06	PCDHGA4	0.021	Yes
ENSG00000171051	19	52248425	52307363	240	43	100000	4.7263	1.1433e-06	FPR1	0.021	No
ENSG00000170275	3	33155471	33189265	74	13	100000	4.7202	1.1779e-06	CRTAP	0.022	No
ENSG00000198374	6	27833034	27833606	4	2	100000	4.7164	1.2e-06	HIST1H2AL	0.022	Yes
ENSG00000140564	15	91411822	91426688	29	6	100000	4.7109	1.233e-06	FURIN	0.023	No
ENSG00000249034	5	140240341	140243224	8	4	100000	4.6937	1.3413e-06	AC005609.1	0.025	No
ENSG00000179152	3	44379611	44450943	148	15	100000	4.6936	1.3419e-06	TCAIM	0.025	No
ENSG00000105855	7	20370325	20455377	320	20	100000	4.6931	1.3455e-06	ITGB8	0.025	No
ENSG00000075884	2	143848931	144525921	1512	93	100000	4.6832	1.4121e-06	ARHGAP15	0.026	Yes
ENSG00000183798	20	39988606	39995467	21	5	100000	4.6767	1.4574e-06	EMILIN3	0.027	No
ENSG00000162676	1	92940319	92952433	20	5	100000	4.6767	1.4579e-06	GFI1	0.027	No
ENSG00000120256	6	150139934	150186199	89	8	100000	4.6682	1.5196e-06	LRP11	0.028	No
ENSG00000131503	5	139781399	139929163	124	21	100000	4.6637	1.5525e-06	ANKHD1	0.029	No
ENSG00000254996	5	139781493	139929154	124	21	100000	4.6637	1.5525e-06	ANKHD1-EIF4EBP3	0.029	No
ENSG00000253537	5	140762467	140892546	320	29	100000	4.6588	1.5904e-06	PCDHGA7	0.029	Yes
ENSG00000131495	5	140018325	140027370	18	4	100000	4.6585	1.5923e-06	NDUFA2	0.029	Yes
ENSG00000126368	17	38249040	38256978	16	6	100000	4.6572	1.6025e-06	NR1D1	0.03	No
ENSG00000137804	15	41624892	41673248	90	11	100000	4.6566	1.6076e-06	NUSAP1	0.03	Yes
ENSG00000184208	22	42084943	42094140	13	3	100000	4.6302	1.827e-06	C22orf46	0.034	Yes
ENSG00000041353	18	52385091	52562747	534	24	100000	4.6292	1.835e-06	RAB27B	0.034	No
ENSG00000119608	14	75319736	75330537	21	5	100000	4.6237	1.8847e-06	PROX2	0.035	Yes
ENSG00000134453	10	6130950	6159420	92	22	100000	4.6207	1.9119e-06	RBM17	0.035	Yes
ENSG00000090975	12	123468027	123634562	172	20	100000	4.608	2.0332e-06	PITPNM2	0.038	No
ENSG00000028116	2	58134786	58387055	500	32	100000	4.6018	2.0945e-06	VRK2	0.039	No
ENSG00000156603	11	57471186	57479693	9	4	100000	4.5993	2.1196e-06	MED19	0.039	No
ENSG00000186952	5	109624934	110074657	1029	23	100000	4.5934	2.1801e-06	TMEM232	0.04	Yes
ENSG00000146013	5	137588068	137610360	38	10	100000	4.589	2.2267e-06	GFRA3	0.041	No
ENSG00000138175	10	104433488	104474164	68	13	100000	4.5888	2.2295e-06	ARL3	0.041	No
ENSG00000256453	5	140050379	140053171	1	1	100000	4.5879	2.2392e-06	DND1	0.042	Yes
ENSG00000181513	17	43209967	43221548	17	6	100000	4.5858	2.2607e-06	ACBD4	0.042	No
ENSG00000136930	9	127115745	127177723	93	11	100000	4.5802	2.3223e-06	PSMB7	0.043	Yes
ENSG00000137806	15	41679551	41694717	36	7	100000	4.5777	2.3503e-06	NDUFAF1	0.044	Yes
ENSG00000258529	11	111657010	111750149	101	12	100000	4.5771	2.3573e-06	ALG9	0.044	Yes
ENSG00000120314	5	140044261	140053709	17	4	100000	4.5709	2.4285e-06	WDR55	0.045	Yes
ENSG00000115919	2	143635067	143799890	397	30	100000	4.5695	2.4446e-06	KYNU	0.045	Yes
ENSG00000156599	11	57435219	57468659	51	10	100000	4.5652	2.4954e-06	ZDHHC5	0.046	No
ENSG00000136697	2	113825547	113833427	41	8	100000	4.5622	2.5311e-06	IL1F10	0.047	No
ENSG00000104147	15	41601466	41624819	64	9	100000	4.5594	2.5651e-06	OIP5	0.048	Yes
ENSG00000178445	9	6532464	6645650	434	52	100000	4.5566	2.5993e-06	GLDC	0.048	Yes
ENSG00000143951	2	63348518	64054977	1474	33	100000	4.5529	2.6454e-06	WDPCP	0.049	No

## Sheet: S5. FOCUS
Supplementary Table 5. Fine-mapping of transcriptome-wide association signals
mol_name	Tissue	ref_name	chrom	tx_start	tx_stop	inference	cv.R2	cv.R2.pval	twas_z	pip	in_cred_set	region	P	FDR	tissue_group
PCDHA9	brain_dorsolateral_prefrontal_cortex	cmc	5	140227356	140391929	enet	0.613861	3.02423e-95	5.35	0.97	1	5:140645971-5:142980181	5.66958e-17	2.46e-15	brain
EP300	blood	yfs	22	41487790	41576081	blup	0.0466291	5.18287e-15	7.01	0.95	1	22:40545828-22:42690262	1.72749e-27	2.87e-25	blood
NDUFA2	brain_dorsolateral_prefrontal_cortex	cmc	5	140024947	140027370	bslmm	0.0134326	0.00780938	6.27	0.941	1	5:139265602-5:140645971	1.8113e-22	1.77e-20	brain
FCHSD1	brain_dorsolateral_prefrontal_cortex	cmc	5	141018868	141030986	enet	0.0379854	1.78584e-05	5.64	0.807	1	5:140645971-5:142980181	1.28897e-18	6.57e-17	brain
SF3B1	brain_caudate_basal_ganglia	gtex	2	198254508	198299815	ElasticNet	0.134557	0.00105293	5.91	0.767	1	2:198078110-2:199311125	3.21136e-20	2.15e-18	brain
SYNE2	blood	ntr	14	64319682	64693151	lasso	0.0806627	9.91882e-25	5.3	0.74	1	14:63790015-14:65219505	1.06812e-16	4.37e-15	blood
RFTN2	lung	gtex	2	198432948	198540769	ElasticNet	0.0827093	5.47761e-07	5.99	0.648	1	2:198078110-2:199311125	1.04211e-20	7.57e-19	lung
BEND4	brain_dorsolateral_prefrontal_cortex	cmc	4	42112869	42154895	blup	0.0143283	0.00622164	-6.2	0.645	1	4:40203025-4:42213058	5.07169e-22	4.57e-20	brain
MEI1	brain_cortex	gtex	22	42095503	42195460	ElasticNet	0.167946	1.16165e-05	6.52	0.424	1	22:40545828-22:42690262	4.18655e-24	5.23e-22	brain
PCDHA7	lung	gtex	5	140213969	140391929	ElasticNet	0.0095516	0.114514	-5.18	0.317	1	5:139265602-5:140645971	4.77417e-16	1.75e-14	lung
DENND1A	skin_sun_exposed_lower_leg	gtex	9	126141933	126692431	ElasticNet	0.0191147	0.0229769	4.31	0.28	1	9:124871322-9:126971353	9.48888e-12	1.93e-10	skin
ZNF391	brain_caudate_basal_ganglia	gtex	6	27342394	27371683	ElasticNet	0.317353	3.42541e-10	2.54	0.268	1	6:28018353-6:28917091	3.14673e-05	0.00018	brain
ESR2	lung	gtex	14	64550950	64804830	ElasticNet	0.0146001	0.0178663	-3.96	0.243	1	14:63790015-14:65219505	3.17181e-10	5.02e-09	lung
ZC3H7B	brain_frontal_cortex_ba9	gtex	22	41697526	41756151	ElasticNet	0.0644049	0.0247066	6.42	0.213	1	22:40545828-22:42690262	1.92154e-23	2.26e-21	brain
OVOL1	brain_cortex	gtex	11	65554493	65564690	ElasticNet	0.177852	3.17724e-06	4.86	0.212	1	11:63805335-11:65898631	2.212e-14	6.46e-13	brain
POLR3H	brain_dorsolateral_prefrontal_cortex	cmc	22	41921802	41940479	enet	0.352446	1.31568e-44	6.37	0.209	1	22:40545828-22:42690262	4.08202e-23	4.39e-21	brain
PCDHA1	brain_cerebellum	gtex	5	140165876	140391929	ElasticNet	0.217187	6.80057e-08	4.02	0.195	1	5:140645971-5:142980181	1.77151e-10	2.97e-09	brain
PCDHA7	brain_spinal_cord_cervical_c-1	gtex	5	140213969	140391929	ElasticNet	0.230808	0.00472776	-5.02	0.15	1	5:139265602-5:140645971	3.34368e-15	1.08e-13	brain
TEF	whole_blood	gtex	22	41763337	41795330	ElasticNet	0.178656	5.99871e-13	6.66	0.141	1	22:40545828-22:42690262	4.77411e-25	6.38e-23	blood
CSDC2	brain_cortex	gtex	22	41956767	41973745	ElasticNet	0.343544	3.40883e-10	6.27	0.0891	1	22:40545828-22:42690262	1.8113e-22	1.77e-20	brain
ACO2	lung	gtex	22	41865129	41924993	ElasticNet	0.0743686	6.02208e-07	6.46	0.0636	1	22:40545828-22:42690262	1.04739e-23	1.26e-21	lung
WDR55	skin_sun_exposed_lower_leg	gtex	5	140044261	140053709	ElasticNet	0.0965814	1.94494e-09	-4.69	0.059	1	5:139265602-5:140645971	1.54718e-13	3.92e-12	skin
ST13	skin_not_sun_exposed_suprapubic	gtex	22	41220539	41253026	ElasticNet	0.0463734	0.000901574	5.22	0.0524	1	22:40545828-22:42690262	2.90864e-16	1.09e-14	skin
PCDHA3	brain_cerebellar_hemisphere	gtex	5	140180783	140391929	ElasticNet	0.245121	3.80923e-08	4.77	0.0473	1	5:139265602-5:140645971	6.24428e-14	1.7e-12	brain
XPNPEP3	whole_blood	gtex	22	41253081	41363838	ElasticNet	0.0376892	0.0131791	4.87	0.0452	1	22:40545828-22:42690262	1.9689e-14	5.82e-13	blood
MEI1	skin_sun_exposed_lower_leg	gtex	22	42095503	42195460	ElasticNet	0.0430054	0.000304333	6.37	0.0421	1	22:40545828-22:42690262	4.08202e-23	4.39e-21	skin
XPNPEP3	skin_not_sun_exposed_suprapubic	gtex	22	41253081	41363838	ElasticNet	0.15383	2.08445e-10	5.42	0.0347	1	22:40545828-22:42690262	2.31405e-17	1.04e-15	skin
MCHR1	blood	ntr	22	41074753	41078818	enet	0.0738446	1.01823e-22	4.39	0.0327	1	22:40545828-22:42690262	4.09629e-12	8.64e-11	blood
RANGAP1	skin_sun_exposed_lower_leg	gtex	22	41641615	41682255	ElasticNet	0.0600906	0.000122523	-5.26	0.0288	1	22:40545828-22:42690262	1.76576e-16	6.91e-15	skin
WDR55	blood	yfs	5	140044261	140053709	bslmm	0.209971	8.61901e-67	-4.65	0.0263	1	5:139265602-5:140645971	2.42247e-13	6e-12	blood
XPNPEP3	lung	gtex	22	41253081	41363838	ElasticNet	0.108443	4.78207e-17	5.11	0.0169	1	22:40545828-22:42690262	1.12662e-15	3.91e-14	lung
ESR2	skin_sun_exposed_lower_leg	gtex	14	64550950	64804830	ElasticNet	0.315933	6.02387e-30	-5.58	0.998	0	14:63790015-14:65219505	2.86382e-18	1.42e-16	skin
SLC30A9	brain_hypothalamus	gtex	4	41992489	42092474	ElasticNet	0.232542	2.34628e-05	-6.08	0.313	0	4:40203025-4:42213058	2.88786e-21	2.38e-19	brain
ESR2	whole_blood	gtex	14	64550950	64804830	ElasticNet	0.0451167	0.00051659	-5.09	0.256	0	14:63790015-14:65219505	1.43696e-15	4.9e-14	blood
TMEM33	brain_cerebellum	gtex	4	41937137	41962589	ElasticNet	0.0573269	0.00138504	5.74	0.146	0	4:40203025-4:42213058	3.34669e-19	1.85e-17	brain
PRDM5	whole_blood	gtex	4	121606074	121844025	ElasticNet	0.250622	5.76204e-21	-3.75	0.13	0	4:120392684-4:122657875	2.28931e-09	3.09e-08	blood
NEGR1	whole_blood	gtex	1	71861623	72748417	ElasticNet	0.109261	1.4679e-07	8.03	0.0897	0	1:71684831-1:74326484	2.72662e-35	1.17e-32	blood
TOB2	brain_dorsolateral_prefrontal_cortex	cmc	22	41829491	41843027	bslmm	0.00758421	0.0355225	6.15	0.0605	0	22:40545828-22:42690262	1.05105e-21	9.19e-20	brain
PCDHA2	brain_cerebellum	gtex	5	140174444	140391929	ElasticNet	0.154393	2.19414e-06	5.78	0.0522	0	5:139265602-5:140645971	1.93927e-19	1.14e-17	brain
IK	whole_blood	gtex	5	140026643	140042064	ElasticNet	0.00645397	0.145147	4.52	0.0341	0	5:140645971-5:142980181	1.01496e-12	2.32e-11	blood
PLCL1	whole_blood	gtex	2	198669426	199437305	ElasticNet	0.240771	6.1277e-18	5.04	0.0324	0	2:198078110-2:199311125	2.62975e-15	8.64e-14	blood
MTHFD1	lung	gtex	14	64854749	64926722	ElasticNet	0.243682	1.62456e-18	-3.18	0.018	0	14:63790015-14:65219505	3.01562e-07	2.68e-06	lung
XRCC6	whole_blood	gtex	22	42017123	42060044	ElasticNet	0.0417243	0.000155063	-5.73	0.0148	0	22:40545828-22:42690262	3.83368e-19	2.06e-17	blood
PRDM5	lung	gtex	4	121606074	121844025	ElasticNet	0.0432918	0.00216001	-3.03	0.0138	0	4:120392684-4:122657875	9.69415e-07	7.87e-06	lung
PCNXL3	lung	gtex	11	65383244	65404910	ElasticNet	0.0123552	0.0768458	3.19	0.0129	0	11:63805335-11:65898631	2.78497e-07	2.5e-06	lung
PCDHA7	skin_sun_exposed_lower_leg	gtex	5	140213969	140391929	ElasticNet	0.0295769	0.00314378	-3.65	0.0128	0	5:140645971-5:142980181	5.67219e-09	7.07e-08	skin
NDUFA2	blood	yfs	5	140018325	140027370	lasso	0.10806	1.99561e-33	4.28	0.0106	0	5:139265602-5:140645971	1.29551e-11	2.6e-10	blood
AP5B1	lung	gtex	11	65543364	65548273	ElasticNet	0.0901106	2.31007e-08	-3.43	0.00897	0	11:63805335-11:65898631	3.86696e-08	4.07e-07	lung
CHADL	lung	gtex	22	41625517	41636938	ElasticNet	0.0299252	0.00423045	-1.76	0.00725	0	22:40545828-22:42690262	0.00284556	0.00916	lung
TMCO6	blood	yfs	5	140019012	140024993	blup	0.00572224	0.00411398	-4.27	0.00592	0	5:139265602-5:140645971	1.43657e-11	2.85e-10	blood
CCDC134	brain_substantia_nigra	gtex	22	42196683	42222303	ElasticNet	0.113717	0.000326078	3.91	0.0051	0	22:40545828-22:42690262	5.12261e-10	7.77e-09	brain
PMM1	skin_not_sun_exposed_suprapubic	gtex	22	41972898	41985894	ElasticNet	0.109415	2.32241e-06	-5.87	0.00498	0	22:40545828-22:42690262	5.60707e-20	3.52e-18	skin
EP300	brain_dorsolateral_prefrontal_cortex	cmc	22	41488613	41576081	bslmm	0.0169825	0.00318738	2.77	0.00476	0	22:40545828-22:42690262	6.5466e-06	4.48e-05	brain
SF3B1	skin_not_sun_exposed_suprapubic	gtex	2	198254508	198299815	ElasticNet	0.00989343	0.0738398	4.42	0.00476	0	2:198078110-2:199311125	2.97851e-12	6.44e-11	skin
PCNXL3	brain_cerebellum	gtex	11	65383244	65404910	ElasticNet	0.0194968	0.0175622	3.03	0.00471	0	11:63805335-11:65898631	9.69415e-07	7.87e-06	brain
NEK6	skin_sun_exposed_lower_leg	gtex	9	127019885	127115586	ElasticNet	0.0344369	0.0106541	-2.88	0.00464	0	9:124871322-9:126971353	2.96968e-06	2.17e-05	skin
XPNPEP3	brain_cerebellar_hemisphere	gtex	22	41253081	41363838	ElasticNet	0.134425	0.000462941	3.97	0.00394	0	22:40545828-22:42690262	2.87995e-10	4.6e-09	brain
MEI1	lung	gtex	22	42095503	42195460	ElasticNet	0.268433	2.12137e-21	5.95	0.00393	0	22:40545828-22:42690262	1.83266e-20	1.28e-18	lung
ZNF184	brain_hypothalamus	gtex	6	27418522	27440897	ElasticNet	0.00509361	0.021937	-5.13	0.00387	0	6:25684587-6:26789628	8.82522e-16	3.08e-14	brain
RELA	brain_hippocampus	gtex	11	65421067	65430565	ElasticNet	-0.252552	0.174922	3.05	0.00337	0	11:63805335-11:65898631	8.31962e-07	6.84e-06	brain
MEI1	whole_blood	gtex	22	42095503	42195460	ElasticNet	0.245289	1.65576e-20	5.88	0.00325	0	22:40545828-22:42690262	4.87945e-20	3.12e-18	blood
NHP2L1	brain_dorsolateral_prefrontal_cortex	cmc	22	42069936	42084913	bslmm	0.0959574	9.92481e-12	-5.68	0.00308	0	22:40545828-22:42690262	7.53633e-19	3.98e-17	brain
DCAF4L1	brain_nucleus_accumbens_basal_ganglia	gtex	4	41983713	41988476	ElasticNet	0.0954868	0.0218813	-3.54	0.00307	0	4:40203025-4:42213058	1.50062e-08	1.74e-07	brain
HARS2	brain_caudate_basal_ganglia	gtex	5	140071011	140078889	ElasticNet	0.0891859	0.00064304	-3.85	0.00266	0	5:139265602-5:140645971	9.04008e-10	1.28e-08	brain
NHP2L1	blood	yfs	22	42069934	42086508	bslmm	0.0138653	1.61326e-05	5.76	0.00242	0	22:40545828-22:42690262	2.54872e-19	1.48e-17	blood
TMEM161B	brain_cerebellum	gtex	5	87485450	87565293	ElasticNet	0.0630523	0.0050768	-3.89	0.00201	0	5:87390784-5:88891530	6.19582e-10	9.23e-09	brain
PCDHA5	brain_anterior_cingulate_cortex_ba24	gtex	5	140201222	140391929	ElasticNet	0.0789814	0.00479742	1.42	0.00197	0	5:140645971-5:142980181	0.0137906	0.034	brain
DESI1	lung	gtex	22	41994032	42017100	ElasticNet	0.063142	5.6986e-06	2.34	0.00174	0	22:40545828-22:42690262	0.000112592	0.000561	lung
IK	skin_sun_exposed_lower_leg	gtex	5	140026643	140042064	ElasticNet	0.0761843	1.33067e-07	-3.37	0.00162	0	5:139265602-5:140645971	6.40918e-08	6.56e-07	skin
ZMAT2	lung	gtex	5	140078265	140086248	ElasticNet	0.0518359	0.000628619	-2.2	0.00156	0	5:140645971-5:142980181	0.000261534	0.00117	lung
DENND1A	blood	yfs	9	126141933	126692431	lasso	0.0952542	1.69901e-29	-2.49	0.00151	0	9:124871322-9:126971353	4.36195e-05	0.00024	blood
CCDC134	lung	gtex	22	42196683	42222303	ElasticNet	0.192152	3.0029e-17	2.49	0.00137	0	22:40545828-22:42690262	4.36195e-05	0.00024	lung
FCHSD1	lung	gtex	5	141018869	141030986	ElasticNet	0.0749019	2.50217e-06	2.42	0.00136	0	5:140645971-5:142980181	6.82978e-05	0.000363	lung
DIAPH1	brain_nucleus_accumbens_basal_ganglia	gtex	5	140894583	140998622	ElasticNet	0.0134899	0.000461498	1.7	0.00131	0	5:140645971-5:142980181	0.00382253	0.012	brain
NEK6	blood	ntr	9	127020193	127115358	bslmm	0.0917391	5.01362e-28	1.35	0.0013	0	9:124871322-9:126971353	0.018556	0.044	blood
IK	lung	gtex	5	140026643	140042064	ElasticNet	0.0514549	1.61605e-05	-3.7	0.00127	0	5:139265602-5:140645971	3.61336e-09	4.66e-08	lung
HARS	lung	gtex	5	140052758	140071609	ElasticNet	0.0156037	0.0609426	-2.2	0.00127	0	5:140645971-5:142980181	0.000261534	0.00117	lung
RANGAP1	whole_blood	gtex	22	41641615	41682255	ElasticNet	0.0277094	0.103557	-3.88	0.00123	0	22:40545828-22:42690262	6.81177e-10	9.95e-09	blood
AP5B1	skin_sun_exposed_lower_leg	gtex	11	65543364	65548273	ElasticNet	0.0183313	0.0364513	1.54	0.0012	0	11:63805335-11:65898631	0.00810913	0.022	skin
WDR55	lung	gtex	5	140044261	140053709	ElasticNet	0.0667548	7.539e-07	-1.86	0.00101	0	5:136376050-5:139263987	0.00171222	0.00594	lung
SLC30A9	blood	yfs	4	41992489	42089551	bslmm	0.0105814	0.000147164	-1.83	0.000986	0	4:40203025-4:42213058	0.0019983	0.00672	blood
ZNF391	skin_sun_exposed_lower_leg	gtex	6	27342394	27371683	ElasticNet	0.338716	2.31488e-27	3.13	0.000949	0	6:28018353-6:28917091	4.47459e-07	3.92e-06	skin
RELL2	brain_cerebellum	gtex	5	141016517	141020644	ElasticNet	0.0375892	0.0571854	2.62	0.000895	0	5:140645971-5:142980181	1.84586e-05	0.000113	brain
HARS	brain_cerebellum	gtex	5	140052758	140071609	ElasticNet	0.110921	0.0111964	3.23	0.000826	0	5:139265602-5:140645971	2.02145e-07	1.87e-06	brain
TMCO6	skin_not_sun_exposed_suprapubic	gtex	5	140019012	140024993	ElasticNet	0.0941762	0.000931489	-2.98	0.000822	0	5:139265602-5:140645971	1.41546e-06	1.11e-05	skin
PCDHA4	brain_hippocampus	gtex	5	140186659	140391929	ElasticNet	0.0599863	0.0171209	2.39	0.000797	0	5:140645971-5:142980181	8.25085e-05	0.000427	brain
PCDHA6	brain_dorsolateral_prefrontal_cortex	cmc	5	140207649	140391929	enet	0.0715357	4.57701e-09	3.01	0.000772	0	5:140645971-5:142980181	1.12861e-06	9.01e-06	brain
TMCO6	lung	gtex	5	140019012	140024993	ElasticNet	0.0725685	8.4956e-07	-3.41	0.000715	0	5:139265602-5:140645971	4.58026e-08	4.77e-07	lung
PSMB7	blood	yfs	9	127115745	127177723	bslmm	0.0401772	3.90944e-13	-2	0.000684	0	9:124871322-9:126971353	0.000812761	0.00313	blood
ANKRD44	whole_blood	gtex	2	197831741	198175897	ElasticNet	0.202776	3.78612e-16	1.6	0.000661	0	2:198078110-2:199311125	0.00615275	0.017	blood
GLB1	blood	yfs	3	33038100	33138722	enet	0.0155434	5.24525e-06	-1.52	0.000643	0	3:32352610-3:33255592	0.00887685	0.024	blood
CHADL	brain_frontal_cortex_ba9	gtex	22	41625517	41636938	ElasticNet	0.123529	0.111847	3.42	0.000642	0	22:40545828-22:42690262	4.20899e-08	4.4e-07	brain
ZMAT2	whole_blood	gtex	5	140078265	140086248	ElasticNet	0.0427814	0.00260693	2.73	0.000604	0	5:140645971-5:142980181	8.67136e-06	5.74e-05	blood
WDR55	brain_cortex	gtex	5	140044261	140053709	ElasticNet	0.0573281	0.0076607	-1.56	0.000592	0	5:136376050-5:139263987	0.00740199	0.02	brain
SLC25A17	brain_anterior_cingulate_cortex_ba24	gtex	22	41165634	41215403	ElasticNet	0.104448	0.00327497	-1.53	0.000584	0	22:40545828-22:42690262	0.00848515	0.023	brain
DIAPH1	skin_not_sun_exposed_suprapubic	gtex	5	140894583	140998622	ElasticNet	0.0286406	0.0235463	-1.9	0.000577	0	5:140645971-5:142980181	0.00138952	0.00495	skin
SLC25A17	skin_not_sun_exposed_suprapubic	gtex	22	41165634	41215403	ElasticNet	0.0383544	0.0643764	3.04	0.000556	0	22:40545828-22:42690262	8.98159e-07	7.32e-06	skin
MEF2C	blood	yfs	5	88013975	88199922	enet	0.116413	5.10157e-36	-2.3	0.000491	0	5:87390784-5:88891530	0.000143842	0.000694	blood
HSPE1	lung	gtex	2	198364718	198368181	ElasticNet	0.0100259	0.260197	1.82	0.000488	0	2:198078110-2:199311125	0.00210306	0.00703	lung
SYNE2	brain_cerebellar_hemisphere	gtex	14	64319683	64693165	ElasticNet	0.109603	1.27577e-06	1.92	0.000482	0	14:63790015-14:65219505	0.00125023	0.00455	brain
ZMAT2	skin_not_sun_exposed_suprapubic	gtex	5	140078265	140086248	ElasticNet	0.103042	0.00158449	-2.98	0.000476	0	5:139265602-5:140645971	1.41546e-06	1.11e-05	skin
ANKRD44	skin_not_sun_exposed_suprapubic	gtex	2	197831741	198175897	ElasticNet	0.270722	2.66988e-15	3.41	0.000472	0	2:198078110-2:199311125	4.58026e-08	4.77e-07	skin
DESI1	skin_not_sun_exposed_suprapubic	gtex	22	41994032	42017100	ElasticNet	0.0608821	0.00842913	2.91	0.000472	0	22:40545828-22:42690262	2.38308e-06	1.77e-05	skin
CCDC134	whole_blood	gtex	22	42196683	42222303	ElasticNet	0.0820407	1.73564e-07	1.63	0.000441	0	22:40545828-22:42690262	0.00534513	0.016	blood
NDUFA2	skin_sun_exposed_lower_leg	gtex	5	140018325	140027370	ElasticNet	0.0189471	0.0789485	-2.87	0.000433	0	5:140645971-5:142980181	3.19434e-06	2.32e-05	skin
HDAC3	blood	yfs	5	141000443	141016437	bslmm	0.0544804	2.6178e-17	-2.63	0.000429	0	5:140645971-5:142980181	1.72516e-05	0.000106	blood
ZMAT2	brain_substantia_nigra	gtex	5	140078265	140086248	ElasticNet	0.11234	0.124854	-3.5	0.00042	0	5:139265602-5:140645971	2.12364e-08	2.39e-07	brain
TMCO6	brain_cerebellar_hemisphere	gtex	5	140019012	140024993	ElasticNet	0.400957	2.44233e-13	-1.61	0.000378	0	5:140645971-5:142980181	0.00587199	0.017	brain
PSMB7	brain_cerebellum	gtex	9	127115745	127177723	ElasticNet	0.121987	3.03035e-05	1.48	0.000371	0	9:124871322-9:126971353	0.0106122	0.028	brain
CCDC134	skin_not_sun_exposed_suprapubic	gtex	22	42196683	42222303	ElasticNet	0.0355908	0.000344553	-1.82	0.000362	0	22:40545828-22:42690262	0.00210306	0.00703	skin
MTHFD1	blood	yfs	14	64854749	64926725	bslmm	0.0127628	3.38162e-05	-3.05	0.000359	0	14:63790015-14:65219505	8.31962e-07	6.84e-06	blood
NEGR1	brain_hippocampus	gtex	1	71861623	72748417	ElasticNet	0.160485	0.00410115	3.47	0.00035	0	1:71684831-1:74326484	2.74916e-08	2.99e-07	brain
IK	brain_dorsolateral_prefrontal_cortex	cmc	5	140027383	140042065	lasso	0.0330618	5.9756e-05	-3.67	0.000347	0	5:139265602-5:140645971	4.73914e-09	5.98e-08	brain
MTHFD1	skin_sun_exposed_lower_leg	gtex	14	64854749	64926722	ElasticNet	0.33463	4.02824e-29	-3.32	0.000333	0	14:63790015-14:65219505	9.70684e-08	9.59e-07	skin
SLC30A9	lung	gtex	4	41992489	42092474	ElasticNet	-5.78637e-05	0.0126156	3.72	0.00032	0	4:40203025-4:42213058	3.0124e-09	3.98e-08	lung
HDAC3	brain_hypothalamus	gtex	5	141000443	141016437	ElasticNet	0.0447231	0.167979	-1.43	0.000318	0	5:139265602-5:140645971	0.0132078	0.033	brain
DESI1	brain_substantia_nigra	gtex	22	41994032	42017100	ElasticNet	0.0444226	0.139699	2.35	0.00029	0	22:40545828-22:42690262	0.000105849	0.000531	brain
FCHSD1	whole_blood	gtex	5	141018869	141030986	ElasticNet	0.0330146	0.155118	1.86	0.000287	0	5:140645971-5:142980181	0.00171222	0.00594	blood
PCDHA8	brain_cerebellar_hemisphere	gtex	5	140220907	140391929	ElasticNet	0.154106	0.00195212	-3.52	0.000255	0	5:139265602-5:140645971	1.78593e-08	2.03e-07	brain
PLCL1	brain_dorsolateral_prefrontal_cortex	cmc	2	198669425	199014608	blup	0.0245004	0.000491434	2.27	0.00024	0	2:198078110-2:199311125	0.000172474	0.000811	brain
L3MBTL2	brain_frontal_cortex_ba9	gtex	22	41601209	41627275	ElasticNet	0.110148	0.00664817	2.41	0.000229	0	22:40545828-22:42690262	7.27548e-05	0.000382	brain
CSDC2	whole_blood	gtex	22	41956767	41973745	ElasticNet	0.0284479	0.00449584	2.04	0.000208	0	22:40545828-22:42690262	0.000652116	0.0026	blood
DESI1	whole_blood	gtex	22	41994032	42017100	ElasticNet	0.10145	0.000565652	1.51	0.000206	0	22:40545828-22:42690262	0.00928482	0.025	blood
ZNF391	whole_blood	gtex	6	27342394	27371683	ElasticNet	0.0851753	3.69112e-06	3.83	0.000206	0	6:26791421-6:28017250	1.09053e-09	1.54e-08	blood
ZNF391	lung	gtex	6	27342394	27371683	ElasticNet	0.325178	3.53238e-29	-3.86	0.000127	0	6:28018353-6:28917091	8.22804e-10	1.19e-08	lung
ZNF184	lung	gtex	6	27418522	27440897	ElasticNet	0.0198893	0.00692301	-1.75	3.16e-05	0	6:26791421-6:28017250	0.00299054	0.00952	lung

## Sheet: S6. previous GWAS
Supplementary Table 6. Gene-trait associations identified in previous genome-wide association studies
Gene	Trait	PUBMEDID
BOLL	allergic disease	31361310
DIAPH1	allergic disease	29083406; 30595370
GLB1	allergic disease	31361310; 29083406; 30929738; 31036433; 31619474; 23042114; 30595370
MOB4	allergic disease	31361310
NEK6	allergic disease	31361310
OVOL1	allergic disease	26542096; 31361310; 29083406; 31036433; 30929738; 31619474; 22197932; 26482879; 30595370
RANGAP1	allergic disease	23817569
RBX1	allergic disease	25085501
BEND4	depression	30718901
DENND1A	depression	27479909; 30718901; 29700475
ESR2	depression	30718901; 29700475
L3MBTL2	depression	27479909; 29700475
NEGR1	depression	29942085
PCDHA1	depression	27479909; 29942085
PCDHA2	depression	27479909; 29942085
PCDHA3	depression	27479909; 29942085
PCDHA4	depression	27479909; 29942085
PCDHA5	depression	27479909; 29942085
PCDHA6	depression	27479909; 29942085
RBX1	depression	29942085
SLC30A9	depression	30718901; 29700475
SORCS3	depression	27479909; 29942085; 29662059; 30718901; 29700475
SYNE2	depression	29700475
TMEM161B	depression	29728651; 30718901

## Sheet: S7. Gene enrichment
Supplementary Table 7. Enrichment of the 27 genes in GWAS catalog reported genes
GeneSet	N	n	P-value	adjustedP	genes
Depression	55	7	2.09e-12	3.79e-09	NEGR1, SORCS3, SYNE2, ESR2, L3MBTL2, SLC30A9, DENND1A
Schizophrenia	669	11	2.33e-09	2.12e-06	MOB4, BOLL, L3MBTL2, RANGAP1, ZC3H7B, PCDHA1, PCDHA2, PCDHA3, PCDHA4, PCDHA5, PCDHA6
Sum basophil neutrophil counts	114	6	2.08e-08	1.26e-05	PCDHA1, PCDHA2, PCDHA3, PCDHA4, PCDHA5, PCDHA6
Neutrophil count	152	6	1.16e-07	5.27e-05	PCDHA1, PCDHA2, PCDHA3, PCDHA4, PCDHA5, PCDHA6
Autism spectrum disorder or schizophrenia	437	7	3.98e-06	0.00144	MOB4, BOLL, SLC25A17, RBX1, L3MBTL2, RANGAP1, ZC3H7B
Major depressive disorder	193	5	1.17e-05	0.00316	NEGR1, SORCS3, L3MBTL2, TMEM161B, DENND1A
Neurociticism	91	4	1.22e-05	0.00316	NEGR1, SLC25A17, TMEM161B, NEK6
Helping behaviour (self reported)	6	2	3.62e-05	0.00821	SLC30A9, BEND4
Neuroticism	133	4	5.43e-05	0.011	RBX1, L3MBTL2, RANGAP1, ZC3H7B
Blond vs. brown/black hair color	145	4	7.6e-05	0.0138	OVOL1, SYNE2, KIAA2026, NEK6
Mood instability	61	3	0.00012	0.0199	NEGR1, SORCS3, RANGAP1
